# Supplementary material for: Machine learning-based identification of inflammatory biomarkers for predicting pulmonary consolidation in children with Chlamydia pneumoniae infection
Source: Front Pediatr. 2026 May 4;14:1779116. doi: 10.3389/fped.2026.1779116 (PMC13180937; doi:10.3389/fped.2026.1779116)
Supplement: Supplementary file 3 [file Table2.xlsx]

## Sheet: Sheet1
Supplementary Table S2. Raw data collection sheet for clinical parameters
Sex (1=M, 2=F)	Age (yr)	Age Group	Body Weight (kg)	Sample Type (1=Swab,2=Sputum,3=BAL)	Illness Duration (days)	Admission Season	Food/Drug Allergy (0=N,1=Y)	Cough (1=None,2=Dry,3=Wet,4=D→W)	Fever (0=N,1=Y)	Extrapulm. Symptoms (0=N,1=Y)	Macrolides (0=N,1=Y)	Minocycline (0=N,1=Y)	Cephalosporins (0=N,1=Y)	Quinolones (0=N,1=Y)	Other Abx (0=N,1=Y)	No. Antibiotic Types	Corticosteroid Duration (d)	Corticosteroid Use (0=N,1=Y)	Bronchoscopy (0=N,1=Y)	Hypoxemia (0=N,1=Y)	C.pneu. DNA Copies	C.pneu. Conc. (copies/mL)	WBC (×10⁹/L)	Neutrophil %	Neutrophil Count (×10⁹/L)	Lymphocyte %	Lymphocyte Count (×10⁹/L)	Eosinophil %	Eosinophil Count (×10⁹/L)	Hemoglobin (g/L)	Platelet (×10⁹/L)	CRP (mg/L)	IL-6 (pg/mL)	PCT (ng/mL)	Serum Amylase (U/L)	ESR (mm/h)	LDH (U/L)	D-Dimer (μg/mL)	Specific IgE (IU/mL)	Total IgE (IU/mL)	R.Upper Lobe (0/1)	R.Middle Lobe (0/1)	R.Lower Lobe (0/1)	L.Upper Lobe (0/1)	L.Lower Lobe (0/1)	Lobes Involved	Bilateral (0/1)	Simplified Class.	GGO (0/1)
2	11	7-11 yr	39.2	1	7	Autumn	0	3	0	0	1	0	1	0	1	3	0	0	0	0	3063	8100	9.144	69.6727	5.3091	23.392	1.7825	1.4	0.11	135	242	19	16.175	0.045	0.64	25	259.005	218.4	567.53	153.769	0	1	0	0	1	2	1	3	0
1	14	≥12 yr	44.1	3	5	Autumn	0	3	1	0	0	0	1	0	0	1	9	1	1	1	44115	1000000	11.4	74.865	7.1122	19.04	1.8088	3	0.29	135	320	22.42	14.845	0.03	8.05	25.6	331.935	285.6	280.64	454	1	1	1	1	1	5	1	4	1
2	10	7-11 yr	31.3	3	35	Spring	0	2	0	1	0	1	0	0	0	1	5	1	0	0	31136	1000000	12.5664	68.3445	6.5064	20.604	1.9615	10	1.026	144	95	29.232	10.9725	0.045	5.2	29	321.5	226.8	1767.96	2055	0	0	0	0	1	1	0	1	0
1	14	≥12 yr	44.9	1	7	Winter	0	1	0	1	1	0	0	0	0	1	3	1	0	0	433	2100	10.14	87.3022	7.377	14.348	1.2124	0.2	0.02	160	393	30	25	0.075	6	19.8	248.415	99.4	12.54	10.4	0	0	1	0	1	2	1	3	0
1	13	≥12 yr	53.2	3	14	Autumn	1	2	1	1	0	0	1	0	1	2	0	0	1	0	46967	1000000	10.368	73.1745	6.3223	15.64	1.3513	6.4	0.55	134	477	24.4	14.896	0.09	6.99	18.9	318.885	338.8	205.944	537	1	1	1	0	0	3	0	2	0
2	14	≥12 yr	59.7	1	11	Autumn	0	2	1	0	1	0	0	0	0	1	4	1	1	0	24681	1000000	20.6976	92.9775	14.5789	10.132	1.5887	2.34	0.36	109	410	97.272	17.9265	0.075	168.54	51.2	333.274	224	1241.06	819	0	1	1	0	0	2	0	2	0
1	8	7-11 yr	24.4	1	13	Spring	0	3	0	0	0	1	0	0	0	1	0	0	0	1	426	1200	13.3056	67.3785	6.7918	20.4	2.0563	4.68	0.468	123	331	60.48	61.56	0.075	101.03	28.4576	431.866	422.8	591.225	432	0	1	0	0	0	1	0	1	0
1	16	≥12 yr	67.8	3	7	Winter	0	1	1	0	0	0	0	0	2	2	0	0	0	0	7262	32000	11.64	66.4125	6.442	26.384	2.5592	0.3	0.03	144	420	23.852	13.5	0.045	10	22.4	258.6	2.8	223.733	129.928	1	0	0	0	1	2	1	3	0
1	15	≥12 yr	52.8	1	6	Winter	0	1	1	1	0	0	1	0	1	2	0	0	0	1	13190	1000000	14.82	80.178	9.902	15.776	1.9483	3.6	0.44	153	352	27.9	10.621	0.03	58.82	19.2	284.73	208.6	298.742	75.9	0	0	1	0	0	1	0	1	1
2	12	≥12 yr	42.8	1	17	Autumn	0	2	0	0	0	1	1	0	0	2	6	1	0	0	10652	1000000	10.1112	83.076	6.3636	14.212	1.0886	0.9	0.072	128	202	39.2377	11.3321	0.06	18.05	35.2	317.46	152.6	411.99	63.6	0	0	1	0	0	1	0	1	0
1	9	7-11 yr	32.1	1	2	Autumn	0	2	0	1	0	1	0	0	0	1	0	0	0	0	592	2200	10.2	68.25	6.9615	20	2.04	2.5	0.26	130	340	15	11.74	0.02	1.11	12.3372	197.99	149	33.6707	53.4022	1	0	0	0	0	1	1	4	0
1	12	≥12 yr	47.9	3	3	Winter	0	2	0	1	0	1	0	0	0	1	5	1	1	1	53761	1000000	9.009	54.18	4.4373	28	2.2932	8.28	0.684	159	211	22.4727	14.7818	0.05	34.3419	16.842	290.251	64	466.26	242.4	0	0	0	0	1	1	0	1	0
1	12	≥12 yr	36.4	1	5	Spring	0	3	1	0	0	1	1	0	0	2	4	1	1	0	2939	6900	12.756	71.3632	7.5859	19.108	2.0312	4.7	0.5	138	355	38.7	49.571	0.09	36.74	35.2	341.115	364	268.333	50.9	0	0	0	1	0	1	0	1	0
1	10	7-11 yr	35.4	3	10	Winter	0	1	1	0	0	1	0	0	0	1	0	0	0	1	33624	1000000	10.56	72.45	6.3756	20.4	1.7952	3.5	0.31	133	310	19	12.85	0.03	42.4248	17.0086	274.682	155.93	195.336	151.184	1	0	0	0	0	1	0	1	0
2	10	7-11 yr	32.3	3	14	Autumn	1	1	0	1	0	1	0	0	0	1	6	1	1	1	57967	1000000	15.5364	67.4992	7.9447	22.508	2.6492	8.64	1.008	126	396	25.704	8.379	0.03	9.99	40.2889	306.657	931	827.963	372.951	1	1	1	1	1	5	1	4	0
1	13	≥12 yr	50.7	1	7	Autumn	0	2	0	1	0	1	0	0	0	1	0	0	0	0	38484	1000000	8.69	59.43	5.1645	26.64	2.315	2.5	0.22	131	471	15	12.58	0.02	12.1	14	404.95	206	77.35	44	0	0	1	0	0	1	0	1	0
2	15	≥12 yr	62.4	2	14	Winter	0	2	0	0	0	1	0	0	2	3	4	1	0	1	9865	1000000	14.208	84.525	10.0078	14.212	1.6827	2.4	0.28	142	386	21.6	15.358	0.105	66.38	28.1022	571.47	341.6	48	49.1	0	1	0	0	0	1	0	1	0
2	15	≥12 yr	51	2	10	Winter	1	3	1	0	0	1	0	0	0	1	4	1	1	0	2849	13000	9.612	80.0572	6.4126	13.26	1.0621	4.4	0.35	145	349	25.56	26.068	0.075	18.13	46.4	232.365	130.2	229.357	251	1	0	0	0	0	1	0	1	0
2	12	≥12 yr	49.5	3	4	Winter	0	3	0	0	0	1	0	0	1	2	4	1	1	1	41614	1000000	15.18	82.11	9.4426	14.96	1.7204	3.6	0.414	128	365	53.928	26.049	0.03	46.1	31.8436	320.443	350	670.575	66.9	1	0	0	0	0	1	0	1	0
1	15	≥12 yr	48.8	2	17	Autumn	0	2	0	0	0	1	1	0	0	2	4	1	0	0	1765	4900	30.426	89.8718	20.7155	9.044	2.0846	0.18	0.036	119	395	214.452	175.845	1.215	135.45	92.8	377.52	683.2	524.763	927	0	1	1	1	1	4	1	1	0
1	13	≥12 yr	43.4	1	10	Winter	0	3	1	1	0	1	0	0	0	1	3	1	0	1	1286	4000	6.216	54.8205	2.8397	31.484	1.6309	2.9	0.15	133	331	43.74	14.864	0.3	300.69	28.2	256.245	72.8	168.67	179.002	0	0	1	0	0	1	0	1	1
1	12	≥12 yr	49.7	3	4	Autumn	0	2	0	1	0	1	1	0	0	2	7	1	1	0	36076	1000000	10.356	93.3156	8.0531	9.112	0.7864	0	0	129	449	62.82	12.85	0.03	112.11	54.4	433.785	170.8	347.12	184.969	0	0	0	0	1	1	0	1	0
1	13	≥12 yr	41.4	2	6	Summer	0	2	1	0	0	1	1	0	0	2	4	1	0	0	25908	1000000	12.74	73.605	9.3773	16.32	2.0792	0.9	0.11	135	321	14.2	9.91	0.08	14.82	20	187.16	287	559.39	196.883	1	0	0	0	0	1	0	1	0
2	14	≥12 yr	44.8	2	14	Winter	0	2	1	0	0	1	1	0	0	2	6	1	1	0	40674	1000000	7.4844	87.3022	4.95	12.92	0.7326	0.36	0.018	125	435	24.192	14.275	0.03	6.93	51.2	438.75	264.6	628.126	3150	0	0	0	0	1	1	0	1	0
1	15	≥12 yr	60.1	3	10	Autumn	1	2	1	0	0	1	1	0	0	2	0	0	1	1	14369	1000000	16.368	82.2308	10.1966	17.476	2.167	2.16	0.27	139	335	137.34	34.9695	0.06	173.65	44.8	291.213	221.2	794.597	582.469	0	0	1	0	0	1	0	1	1
2	14	≥12 yr	46.7	3	6	Winter	0	2	1	0	0	0	1	0	1	2	4	1	1	0	47577	1000000	14.55	75.18	10.9387	12.24	1.7809	2.1	0.1	122	359	21.1	22.44	0.04	113.04	12	150	133	200.337	490.613	0	0	1	0	0	1	0	1	0
2	14	≥12 yr	42.8	3	6	Autumn	1	1	1	0	0	1	0	0	0	1	4	1	1	1	58603	1000000	7.63	76.23	5.8163	11.44	0.8729	4.8	0.37	144	264	28.5	12.09	0.05	52.77	28	172	326	291.524	137.54	0	0	1	0	0	1	0	1	0
1	9	7-11 yr	31.4	2	6	Autumn	0	1	0	0	0	1	0	0	0	1	0	0	0	0	34842	1000000	10.505	59.9886	5.7289	49.68	4.7444	2.16	0.072	126	363	16.24	9.825	0.02	59.13	19	302.705	58	522.896	16.11	1	1	1	0	0	3	0	2	0
1	9	7-11 yr	28.5	3	4	Winter	0	1	0	1	0	1	1	0	0	2	5	1	1	0	12427	1000000	9.132	85.6118	6.5151	13.328	1.0143	1.7	0.13	127	295	20.26	22.85	0.045	99.4	21	357.09	166.6	455.75	573	0	0	0	1	0	1	0	1	0
1	14	≥12 yr	40.4	2	10	Spring	1	1	1	0	0	1	0	0	1	2	4	1	0	0	1687	11000	9.46	72.24	6.2126	15.04	1.2934	5.22	0.45	159	231	17	12.25	0.02	7.18	10	286.052	241	476.85	864	0	0	0	0	1	1	0	1	0
2	14	≥12 yr	50.4	2	9	Winter	0	3	1	1	0	1	0	0	0	1	0	0	1	0	6800	18000	7.5	60.9	4.5675	25.6	1.92	3	0.23	136	295	18.2	18.22	0.12	25.32	22	153.13	167	231.937	42.8	0	0	1	0	0	1	0	1	0
2	11	7-11 yr	33.6	3	19	Summer	0	3	1	0	0	1	0	0	0	1	5	1	1	0	2530	7500	10.728	64.3598	5.7538	24.412	2.1824	3.4	0.3	132	338	19	6.935	0.06	44.11	35.2	458.625	337.4	164.42	131.268	1	0	1	0	0	2	0	2	0
2	13	≥12 yr	41.4	1	6	Winter	0	2	0	0	0	1	0	0	0	1	0	0	0	0	258	1500	10.8	76.0725	6.8465	18.36	1.6524	3	0.27	132	325	23.58	22.85	0.09	5.77	32	261.915	187.6	50.7302	107.536	0	0	0	1	0	1	0	1	0
2	10	7-11 yr	29.5	3	7	Summer	0	1	0	0	0	1	0	0	0	1	4	1	1	0	28790	1000000	9.036	78.246	5.8919	18.088	1.362	2.1	0.16	132	335	19.684	15.491	0.03	44.49	38.4	260.04	197.4	18.6	10.9	1	0	0	0	0	1	0	1	0
1	4.25	≤6 yr	17.3	2	11	Summer	0	2	1	0	0	1	1	0	0	2	2	1	0	0	2573	17000	5.97	43.26	2.5826	39.12	2.3355	2.7	0.16	112	274	15	13.54	0.05	5	18.895	270.44	162	229.435	63.5	0	1	0	0	0	1	0	1	0
1	14	≥12 yr	44.5	3	4	Winter	1	0	1	0	0	1	0	0	0	1	4	1	1	0	45257	1000000	9.864	80.661	6.6303	12.376	1.0173	0.1	0.01	141	211	114.12	15.3888	0.09	31.0448	22.4	383.58	207.2	232.897	454.449	1	0	1	0	0	2	0	2	0
2	8	7-11 yr	25.3	3	6	Winter	0	3	0	0	0	1	0	0	0	1	0	0	1	0	19305	1000000	8.48	59.535	5.0486	25.44	2.1573	5.4	0.46	126	251	25.5663	16.9551	0.03	84.4842	19.5704	239.25	281	260.262	182.366	0	0	0	1	1	2	0	2	0
2	14	≥12 yr	55.1	1	10	Winter	0	1	1	0	1	0	1	0	0	2	0	0	1	0	442	2000	9.79	74.025	7.247	13.76	1.3471	3.6	0.35	141	218	39.5	27.83	0.05	95.43	22	180.32	120	10.51	57.9315	1	0	0	0	0	1	0	1	0
2	10	7-11 yr	29.6	3	3	Spring	1	2	1	0	0	1	1	0	0	2	0	0	1	0	62273	1000000	2.35	53.55	1.2584	33.04	0.7764	1.1	0.23	122	226	27.3	11.5	0.1	138.05	28	260.02	403	420.93	179.631	0	1	0	0	0	1	0	1	0
1	11	7-11 yr	31.8	1	8	Autumn	0	2	1	0	0	1	0	0	0	1	0	0	0	0	23486	1000000	6.369	50.82	2.9425	34	1.9686	4.32	0.252	140	298	17	13.045	0.05	5.25	25.3065	266.37	101	1157.68	75	0	0	1	0	0	1	0	1	0
1	7	7-11 yr	27.1	3	12	Autumn	0	3	1	0	1	0	1	0	0	2	0	0	1	1	35051	1000000	8.59	59.955	5.1501	24.24	2.0822	5.9	0.51	118	347	15	11.07	0.03	3.04	7.4522	170.83	130	90.9579	89.6	0	1	0	0	0	1	0	1	0
2	10	7-11 yr	26.6	3	2	Autumn	0	2	0	1	0	1	1	0	0	2	0	0	1	0	56870	1000000	7.84	66.36	5.2026	16.8	1.3171	2.8	0.22	128	330	13.6	8.12	0.04	13.85	22.5064	173.28	124	249.639	68.8	0	0	1	0	0	1	0	1	0
[truncated: 7 more columns]
